# Supplementary material for: Socioeconomic, sex and area related inequalities in childhood stunting in Mauritania: Evidence from the Mauritania Multiple Indicator Cluster Surveys (2007–2015)
Source: PLoS One. 2021 Oct 18;16(10):e0258461. doi: 10.1371/journal.pone.0258461 (PMC8523214; doi:10.1371/journal.pone.0258461)
Supplement: S1 Appendix — (CSV) [file pone.0258461.s001.csv]

Health Equity Assessment Toolkit (HEAT): Software for exploring and comparing health inequalities in countries. Built-in database edition. Version 3.1. Geneva, World Health Organization, 2019.
The disaggregated data used in this version were drawn from the WHO Health Equity Monitor database (2019 update) which may have been revised or updated since that time. The most recent version of that database is available on the WHO website (http://apps.who.int/gho/data/node.main.HE-1540?lang=en).
setting	year	source	indicator_abbr	indicator_name	dimension	measure_abbr	measure_name	estimate	se	ci_lb	ci_ub	setting_average	iso3
Mauritania	2007	MICS	stunt5	Stunting prevalence in children aged < 5 years (%)	Economic status	D	Difference (D)	16.70805168	1.741169291	13.29542258	20.12068078	31.36316299	MRT
Mauritania	2007	MICS	stunt5	Stunting prevalence in children aged < 5 years (%)	Economic status	PAF	Population attributable fraction (PAF)	-32.84375346	3.229643514	-39.17373842	-26.51376849	31.36316299	MRT
Mauritania	2007	MICS	stunt5	Stunting prevalence in children aged < 5 years (%)	Economic status	PAR	Population attributable risk (PAR)	-10.30083971	1.012918338	-12.28612317	-8.315556249	31.36316299	MRT
Mauritania	2007	MICS	stunt5	Stunting prevalence in children aged < 5 years (%)	Economic status	R	Ratio (R)	1.793267295	0.119413562	1.559221015	2.027313574	31.36316299	MRT
Mauritania	2007	MICS	stunt5	Stunting prevalence in children aged < 5 years (%)	Education	D	Difference (D)	14.30089378	2.031633234	10.31896581	18.28282175	31.36316299	MRT
Mauritania	2007	MICS	stunt5	Stunting prevalence in children aged < 5 years (%)	Education	PAF	Population attributable fraction (PAF)	-33.59115176	4.000664803	-41.43231069	-25.74999284	31.36316299	MRT
Mauritania	2007	MICS	stunt5	Stunting prevalence in children aged < 5 years (%)	Education	PAR	Population attributable risk (PAR)	-10.0888036	1.201564083	-12.44382592	-7.73378127	31.36316299	MRT
Mauritania	2007	MICS	stunt5	Stunting prevalence in children aged < 5 years (%)	Education	R	Ratio (R)	1.717005456	0.152227525	1.418644989	2.015365923	31.36316299	MRT
Mauritania	2007	MICS	stunt5	Stunting prevalence in children aged < 5 years (%)	Place of residence	D	Difference (D)	10.62464523	1.411822294	7.857524385	13.39176608	31.36316299	MRT
Mauritania	2007	MICS	stunt5	Stunting prevalence in children aged < 5 years (%)	Place of residence	PAF	Population attributable fraction (PAF)	-19.96359495	1.938701985	-23.76338102	-16.16380889	31.36316299	MRT
Mauritania	2007	MICS	stunt5	Stunting prevalence in children aged < 5 years (%)	Place of residence	PAR	Population attributable risk (PAR)	-6.261214729	0.608038254	-7.452947808	-5.069481649	31.36316299	MRT
Mauritania	2007	MICS	stunt5	Stunting prevalence in children aged < 5 years (%)	Place of residence	R	Ratio (R)	1.423259793	0.070629165	1.284829173	1.561690413	31.36316299	MRT
Mauritania	2007	MICS	stunt5	Stunting prevalence in children aged < 5 years (%)	Sex	D	Difference (D)	3.284858704	1.291830906	0.752916653	5.816800754	31.36316299	MRT
Mauritania	2007	MICS	stunt5	Stunting prevalence in children aged < 5 years (%)	Sex	PAF	Population attributable fraction (PAF)	-5.331645904	1.685627513	-8.635415122	-2.027876687	31.36316299	MRT
Mauritania	2007	MICS	stunt5	Stunting prevalence in children aged < 5 years (%)	Sex	PAR	Population attributable risk (PAR)	-1.672172809	0.528666109	-2.708339343	-0.636006276	31.36316299	MRT
Mauritania	2007	MICS	stunt5	Stunting prevalence in children aged < 5 years (%)	Sex	R	Ratio (R)	1.110634864	0.046137711	1.020206612	1.201063117	31.36316299	MRT
Mauritania	2007	MICS	stunt5	Stunting prevalence in children aged < 5 years (%)	Subnational region	D	Difference (D)	19.76269722	3.364349202	13.16869395	26.35670049	31.36316299	MRT
Mauritania	2007	MICS	stunt5	Stunting prevalence in children aged < 5 years (%)	Subnational region	PAF	Population attributable fraction (PAF)	-30.73955842	2.773952438	-36.17640529	-25.30271154	31.36316299	MRT
Mauritania	2007	MICS	stunt5	Stunting prevalence in children aged < 5 years (%)	Subnational region	PAR	Population attributable risk (PAR)	-9.640897837	0.869999227	-11.34606499	-7.935730686	31.36316299	MRT
Mauritania	2007	MICS	stunt5	Stunting prevalence in children aged < 5 years (%)	Subnational region	R	Ratio (R)	1.909789886	0.183701704	1.549741162	2.26983861	31.36316299	MRT
Mauritania	2011	MICS	stunt5	Stunting prevalence in children aged < 5 years (%)	Economic status	D	Difference (D)	21.22854614	1.960290775	17.38644682	25.07064546	29.74170113	MRT
Mauritania	2011	MICS	stunt5	Stunting prevalence in children aged < 5 years (%)	Economic status	PAF	Population attributable fraction (PAF)	-40.41755794	3.249743501	-46.78693816	-34.04817772	29.74170113	MRT
Mauritania	2011	MICS	stunt5	Stunting prevalence in children aged < 5 years (%)	Economic status	PAR	Population attributable risk (PAR)	-12.02086995	0.966529053	-13.91523209	-10.12650782	29.74170113	MRT
Mauritania	2011	MICS	stunt5	Stunting prevalence in children aged < 5 years (%)	Economic status	R	Ratio (R)	2.197942916	0.179649667	1.845836039	2.550049793	29.74170113	MRT
Mauritania	2011	MICS	stunt5	Stunting prevalence in children aged < 5 years (%)	Education	D	Difference (D)	12.21090698	1.849053281	8.586829147	15.83498482	29.74170113	MRT
Mauritania	2011	MICS	stunt5	Stunting prevalence in children aged < 5 years (%)	Education	PAF	Population attributable fraction (PAF)	-27.8244065	3.64101106	-34.96065704	-20.68815596	29.74170113	MRT
Mauritania	2011	MICS	stunt5	Stunting prevalence in children aged < 5 years (%)	Education	PAR	Population attributable risk (PAR)	-7.978858344	1.044087372	-10.02523199	-5.932484698	29.74170113	MRT
Mauritania	2011	MICS	stunt5	Stunting prevalence in children aged < 5 years (%)	Education	R	Ratio (R)	1.589987369	0.122014715	1.350842922	1.829131816	29.74170113	MRT
Mauritania	2011	MICS	stunt5	Stunting prevalence in children aged < 5 years (%)	Place of residence	D	Difference (D)	7.516635895	1.333806468	4.902423256	10.13084853	29.74170113	MRT
Mauritania	2011	MICS	stunt5	Stunting prevalence in children aged < 5 years (%)	Place of residence	PAF	Population attributable fraction (PAF)	-15.33343326	2.05713945	-19.36535249	-11.30151403	29.74170113	MRT
Mauritania	2011	MICS	stunt5	Stunting prevalence in children aged < 5 years (%)	Place of residence	PAR	Population attributable risk (PAR)	-4.560424072	0.611828291	-5.759585488	-3.361262657	29.74170113	MRT
Mauritania	2011	MICS	stunt5	Stunting prevalence in children aged < 5 years (%)	Place of residence	R	Ratio (R)	1.298500967	0.062212722	1.176566272	1.420435661	29.74170113	MRT
Mauritania	2011	MICS	stunt5	Stunting prevalence in children aged < 5 years (%)	Sex	D	Difference (D)	2.929533005	1.196313728	0.584801183	5.274264827	29.74170113	MRT
Mauritania	2011	MICS	stunt5	Stunting prevalence in children aged < 5 years (%)	Sex	PAF	Population attributable fraction (PAF)	-4.958770384	1.700064631	-8.290835833	-1.626704936	29.74170113	MRT
Mauritania	2011	MICS	stunt5	Stunting prevalence in children aged < 5 years (%)	Sex	PAR	Population attributable risk (PAR)	-1.474822749	0.50562817	-2.465835752	-0.483809747	29.74170113	MRT
Mauritania	2011	MICS	stunt5	Stunting prevalence in children aged < 5 years (%)	Sex	R	Ratio (R)	1.103638357	0.044468956	1.016480805	1.190795909	29.74170113	MRT
Mauritania	2011	MICS	stunt5	Stunting prevalence in children aged < 5 years (%)	Subnational region	D	Difference (D)	24.35188103	3.271794241	17.93928215	30.7644799	29.74170113	MRT
Mauritania	2011	MICS	stunt5	Stunting prevalence in children aged < 5 years (%)	Subnational region	PAF	Population attributable fraction (PAF)	-37.44316894	8.336267466	-53.78195294	-21.10438494	29.74170113	MRT
Mauritania	2011	MICS	stunt5	Stunting prevalence in children aged < 5 years (%)	Subnational region	PAR	Population attributable risk (PAR)	-11.13623607	2.479347904	-15.99566866	-6.27680347	29.74170113	MRT
Mauritania	2011	MICS	stunt5	Stunting prevalence in children aged < 5 years (%)	Subnational region	R	Ratio (R)	2.308856221	0.300951441	1.719002236	2.898710207	29.74170113	MRT
Mauritania	2015	MICS	stunt5	Stunting prevalence in children aged < 5 years (%)	Economic status	D	Difference (D)	17.86237335	1.93376691	14.07225985	21.65248685	28.22333336	MRT
Mauritania	2015	MICS	stunt5	Stunting prevalence in children aged < 5 years (%)	Economic status	PAF	Population attributable fraction (PAF)	-33.60607041	3.155101853	-39.78995641	-27.42218441	28.22333336	MRT
Mauritania	2015	MICS	stunt5	Stunting prevalence in children aged < 5 years (%)	Economic status	PAR	Population attributable risk (PAR)	-9.484752632	0.890474853	-11.23005127	-7.739453991	28.22333336	MRT
Mauritania	2015	MICS	stunt5	Stunting prevalence in children aged < 5 years (%)	Economic status	R	Ratio (R)	1.95324056	0.164394375	1.631033507	2.275447614	28.22333336	MRT
Mauritania	2015	MICS	stunt5	Stunting prevalence in children aged < 5 years (%)	Education	D	Difference (D)	0.779243469	1.539621935	-2.238360074	3.796847012	28.22333336	MRT
Mauritania	2015	MICS	stunt5	Stunting prevalence in children aged < 5 years (%)	Education	PAF	Population attributable fraction (PAF)	-5.60380605	2.079827213	-9.680192482	-1.527419619	28.22333336	MRT
Mauritania	2015	MICS	stunt5	Stunting prevalence in children aged < 5 years (%)	Education	PAR	Population attributable risk (PAR)	-1.676660255	0.622284853	-2.896316155	-0.457004355	28.22333336	MRT
Mauritania	2015	MICS	stunt5	Stunting prevalence in children aged < 5 years (%)	Education	R	Ratio (R)	1.027590318	0.055209962	0.919380782	1.135799855	28.22333336	MRT
Mauritania	2015	MICS	stunt5	Stunting prevalence in children aged < 5 years (%)	Place of residence	D	Difference (D)	8.630926132	1.360846634	5.963715741	11.29813652	28.22333336	MRT
Mauritania	2015	MICS	stunt5	Stunting prevalence in children aged < 5 years (%)	Place of residence	PAF	Population attributable fraction (PAF)	-17.40913843	1.790918293	-20.91927378	-13.89900308	28.22333336	MRT
Mauritania	2015	MICS	stunt5	Stunting prevalence in children aged < 5 years (%)	Place of residence	PAR	Population attributable risk (PAR)	-4.913438851	0.505456807	-5.904115988	-3.922761714	28.22333336	MRT
Mauritania	2015	MICS	stunt5	Stunting prevalence in children aged < 5 years (%)	Place of residence	R	Ratio (R)	1.370268806	0.071777724	1.229587052	1.510950561	28.22333336	MRT
Mauritania	2015	MICS	stunt5	Stunting prevalence in children aged < 5 years (%)	Sex	D	Difference (D)	3.483322144	1.243171004	1.046751749	5.919892538	28.22333336	MRT
Mauritania	2015	MICS	stunt5	Stunting prevalence in children aged < 5 years (%)	Sex	PAF	Population attributable fraction (PAF)	-6.150198437	1.581031442	-9.248963122	-3.051433752	28.22333336	MRT
Mauritania	2015	MICS	stunt5	Stunting prevalence in children aged < 5 years (%)	Sex	PAR	Population attributable risk (PAR)	-1.735790932	0.446219755	-2.610365581	-0.861216283	28.22333336	MRT
Mauritania	2015	MICS	stunt5	Stunting prevalence in children aged < 5 years (%)	Sex	R	Ratio (R)	1.131507946	0.049958696	1.033590702	1.22942519	28.22333336	MRT
Mauritania	2015	MICS	stunt5	Stunting prevalence in children aged < 5 years (%)	Subnational region	D	Difference (D)	28.27040195	2.824277588	22.7349196	33.80588431	28.22333336	MRT
Mauritania	2015	MICS	stunt5	Stunting prevalence in children aged < 5 years (%)	Subnational region	PAF	Population attributable fraction (PAF)	-48.63508548	7.311578762	-62.96551652	-34.30465443	28.22333336	MRT
Mauritania	2015	MICS	stunt5	Stunting prevalence in children aged < 5 years (%)	Subnational region	PAR	Population attributable risk (PAR)	-13.72644137	2.063571107	-17.77096642	-9.681916319	28.22333336	MRT
Mauritania	2015	MICS	stunt5	Stunting prevalence in children aged < 5 years (%)	Subnational region	R	Ratio (R)	2.950101147	0.397072455	2.171853435	3.728348859	28.22333336	MRT
