# Supplementary material for: Socioeconomic, sex and area related inequalities in childhood stunting in Mauritania: Evidence from the Mauritania Multiple Indicator Cluster Surveys (2007–2015)
Source: PLoS One. 2021 Oct 18;16(10):e0258461. doi: 10.1371/journal.pone.0258461 (PMC8523214; doi:10.1371/journal.pone.0258461)
Supplement: S2 Appendix — (CSV) [file pone.0258461.s002.csv]

Health Equity Assessment Toolkit (HEAT): Software for exploring and comparing health inequalities in countries. Built-in database edition. Version 3.1. Geneva, World Health Organization, 2019.
The disaggregated data used in this version were drawn from the WHO Health Equity Monitor database (2019 update) which may have been revised or updated since that time. The most recent version of that database is available on the WHO website (http://apps.who.int/gho/data/node.main.HE-1540?lang=en).
setting	year	source	indicator_abbr	indicator_name	dimension	subgroup	estimate	se	ci_lb	ci_ub	population	flag	setting_average	iso3	favourable_indicator	indicator_scale	ordered_dimension	subgroup_order	reference_subgroup
Mauritania	2007	MICS	stunt5	Stunting prevalence in children aged < 5 years (%)	Economic status	Quintile 1 (poorest)	37.7703743	1.242977142	35.36023712	40.24251556	1977		31.36316299	MRT	0	100	1	1	0
Mauritania	2007	MICS	stunt5	Stunting prevalence in children aged < 5 years (%)	Economic status	Quintile 2	38.16051102	1.40502429	35.43988037	40.95749664	1613		31.36316299	MRT	0	100	1	2	0
Mauritania	2007	MICS	stunt5	Stunting prevalence in children aged < 5 years (%)	Economic status	Quintile 3	32.42187119	1.462124467	29.61690712	35.35903168	1478		31.36316299	MRT	0	100	1	3	0
Mauritania	2007	MICS	stunt5	Stunting prevalence in children aged < 5 years (%)	Economic status	Quintile 4	24.23095894	1.256192565	21.84820366	26.78451538	1500		31.36316299	MRT	0	100	1	4	0
Mauritania	2007	MICS	stunt5	Stunting prevalence in children aged < 5 years (%)	Economic status	Quintile 5 (richest)	21.06232262	1.21929419	18.76569176	23.55851173	1407		31.36316299	MRT	0	100	1	5	0
Mauritania	2007	MICS	stunt5	Stunting prevalence in children aged < 5 years (%)	Education	No education	34.24620056	1.230513453	31.87016296	36.70394516	2454		31.36316299	MRT	0	100	1	1	0
Mauritania	2007	MICS	stunt5	Stunting prevalence in children aged < 5 years (%)	Education	Primary school	29.79729462	1.260285616	27.38088608	32.33200836	2312		31.36316299	MRT	0	100	1	2	0
Mauritania	2007	MICS	stunt5	Stunting prevalence in children aged < 5 years (%)	Education	Secondary school +	19.94530678	1.616592169	16.95656395	23.31295395	970		31.36316299	MRT	0	100	1	3	0
Mauritania	2007	MICS	stunt5	Stunting prevalence in children aged < 5 years (%)	Place of residence	Rural	35.72659302	0.93380183	33.91296005	37.58206177	4701		31.36316299	MRT	0	100	0	0	0
Mauritania	2007	MICS	stunt5	Stunting prevalence in children aged < 5 years (%)	Place of residence	Urban	25.10194778	1.058893919	23.07863235	27.23983192	3276		31.36316299	MRT	0	100	0	0	1
Mauritania	2007	MICS	stunt5	Stunting prevalence in children aged < 5 years (%)	Sex	Female	29.69099045	0.94318229	27.87127495	31.57749748	3916		31.36316299	MRT	0	100	0	0	1
Mauritania	2007	MICS	stunt5	Stunting prevalence in children aged < 5 years (%)	Sex	Male	32.97584915	0.882742465	31.26465607	34.73337173	4061		31.36316299	MRT	0	100	0	0	0
Mauritania	2007	MICS	stunt5	Stunting prevalence in children aged < 5 years (%)	Subnational region	01 hodh echarghi	38.9838562	2.029924631	35.07562256	43.03887939	973		31.36316299	MRT	0	100	0	0	0
Mauritania	2007	MICS	stunt5	Stunting prevalence in children aged < 5 years (%)	Subnational region	02 hodh elgharbi	34.27696228	1.988663554	30.48150635	38.28475189	759		31.36316299	MRT	0	100	0	0	0
Mauritania	2007	MICS	stunt5	Stunting prevalence in children aged < 5 years (%)	Subnational region	03 assaba	35.96834946	2.065559387	32.01667404	40.11992645	886		31.36316299	MRT	0	100	0	0	0
Mauritania	2007	MICS	stunt5	Stunting prevalence in children aged < 5 years (%)	Subnational region	04 gorgol	34.95110703	2.885626316	29.51206589	40.81216431	795		31.36316299	MRT	0	100	0	0	0
Mauritania	2007	MICS	stunt5	Stunting prevalence in children aged < 5 years (%)	Subnational region	05 brakna	31.34927177	2.006589413	27.54614639	35.42077637	725		31.36316299	MRT	0	100	0	0	0
Mauritania	2007	MICS	stunt5	Stunting prevalence in children aged < 5 years (%)	Subnational region	06 trarza	26.12997818	1.787387609	22.77218819	29.79187965	806		31.36316299	MRT	0	100	0	0	0
Mauritania	2007	MICS	stunt5	Stunting prevalence in children aged < 5 years (%)	Subnational region	07 adrar	40.11433411	3.428388357	33.59950256	46.99827576	142		31.36316299	MRT	0	100	0	0	0
Mauritania	2007	MICS	stunt5	Stunting prevalence in children aged < 5 years (%)	Subnational region	08 nouadhibou	21.72789001	1.582762599	18.77790833	24.99867058	270		31.36316299	MRT	0	100	0	0	0
Mauritania	2007	MICS	stunt5	Stunting prevalence in children aged < 5 years (%)	Subnational region	09 tagant	40.62591553	4.282023907	32.55569458	49.23622513	160		31.36316299	MRT	0	100	0	0	0
Mauritania	2007	MICS	stunt5	Stunting prevalence in children aged < 5 years (%)	Subnational region	10 guidimagha	40.19085312	2.288645029	35.78644943	44.75947952	481		31.36316299	MRT	0	100	0	0	0
Mauritania	2007	MICS	stunt5	Stunting prevalence in children aged < 5 years (%)	Subnational region	11 tiris zemmour	41.48496246	3.095075607	35.5593338	47.66761017	114		31.36316299	MRT	0	100	0	0	0
Mauritania	2007	MICS	stunt5	Stunting prevalence in children aged < 5 years (%)	Subnational region	12 inchiri	27.03571892	4.019428253	19.88850784	35.60970306	17		31.36316299	MRT	0	100	0	0	0
Mauritania	2007	MICS	stunt5	Stunting prevalence in children aged < 5 years (%)	Subnational region	13 nouakchott	21.72226524	1.318845153	19.24193382	24.42561722	1845		31.36316299	MRT	0	100	0	0	0
Mauritania	2011	MICS	stunt5	Stunting prevalence in children aged < 5 years (%)	Economic status	Quintile 1 (poorest)	38.94937897	1.483333111	36.0774231	41.90010071	1906		29.74170113	MRT	0	100	1	1	0
Mauritania	2011	MICS	stunt5	Stunting prevalence in children aged < 5 years (%)	Economic status	Quintile 2	34.47637558	1.259814262	32.04488373	36.9919281	1790		29.74170113	MRT	0	100	1	2	0
Mauritania	2011	MICS	stunt5	Stunting prevalence in children aged < 5 years (%)	Economic status	Quintile 3	29.29780769	1.259582043	26.88551903	31.832304	1619		29.74170113	MRT	0	100	1	3	0
Mauritania	2011	MICS	stunt5	Stunting prevalence in children aged < 5 years (%)	Economic status	Quintile 4	24.26741028	1.298465967	21.80798912	26.9087429	1577		29.74170113	MRT	0	100	1	4	0
Mauritania	2011	MICS	stunt5	Stunting prevalence in children aged < 5 years (%)	Economic status	Quintile 5 (richest)	17.72083282	1.281586051	15.34133434	20.38055038	1387		29.74170113	MRT	0	100	1	5	0
Mauritania	2011	MICS	stunt5	Stunting prevalence in children aged < 5 years (%)	Education	No education	32.90780258	1.217797875	30.56080055	35.3433075	2281		29.74170113	MRT	0	100	1	1	0
Mauritania	2011	MICS	stunt5	Stunting prevalence in children aged < 5 years (%)	Education	Primary school	28.8419838	1.024346471	26.87176704	30.89562416	2641		29.74170113	MRT	0	100	1	2	0
Mauritania	2011	MICS	stunt5	Stunting prevalence in children aged < 5 years (%)	Education	Secondary school +	20.6968956	1.391390085	18.09599495	23.56406593	1265		29.74170113	MRT	0	100	1	3	0
Mauritania	2011	MICS	stunt5	Stunting prevalence in children aged < 5 years (%)	Place of residence	Rural	32.69791412	0.891604364	30.97079086	34.47324753	5025		29.74170113	MRT	0	100	0	0	0
Mauritania	2011	MICS	stunt5	Stunting prevalence in children aged < 5 years (%)	Place of residence	Urban	25.18127823	0.992008746	23.2826252	27.17990875	3257		29.74170113	MRT	0	100	0	0	1
Mauritania	2011	MICS	stunt5	Stunting prevalence in children aged < 5 years (%)	Sex	Female	28.26688004	0.826363266	26.67185402	29.91837502	4112		29.74170113	MRT	0	100	0	0	1
Mauritania	2011	MICS	stunt5	Stunting prevalence in children aged < 5 years (%)	Sex	Male	31.19641304	0.865037739	29.52258682	32.9208107	4169		29.74170113	MRT	0	100	0	0	0
Mauritania	2011	MICS	stunt5	Stunting prevalence in children aged < 5 years (%)	Subnational region	01 Hodh charghy	42.95734787	2.436585188	38.24969101	47.79593658	893		29.74170113	MRT	0	100	0	0	0
Mauritania	2011	MICS	stunt5	Stunting prevalence in children aged < 5 years (%)	Subnational region	02 Hodh Gharby	38.68046188	2.681351185	33.56187057	44.06196594	798		29.74170113	MRT	0	100	0	0	0
Mauritania	2011	MICS	stunt5	Stunting prevalence in children aged < 5 years (%)	Subnational region	03 Assaba	33.96506119	2.117604494	29.93579865	38.24065018	1022		29.74170113	MRT	0	100	0	0	0
Mauritania	2011	MICS	stunt5	Stunting prevalence in children aged < 5 years (%)	Subnational region	04 Gorgol	29.95005226	2.432913065	25.39752197	34.93647766	621		29.74170113	MRT	0	100	0	0	0
Mauritania	2011	MICS	stunt5	Stunting prevalence in children aged < 5 years (%)	Subnational region	05 Brakna	22.90966225	2.062017202	19.1109314	27.20948219	781		29.74170113	MRT	0	100	0	0	0
Mauritania	2011	MICS	stunt5	Stunting prevalence in children aged < 5 years (%)	Subnational region	06 Trarza	21.99142075	1.846507907	18.57828712	25.83265686	756		29.74170113	MRT	0	100	0	0	0
Mauritania	2011	MICS	stunt5	Stunting prevalence in children aged < 5 years (%)	Subnational region	07 Adrar	33.12119293	3.161442995	27.22714615	39.59691238	177		29.74170113	MRT	0	100	0	0	0
Mauritania	2011	MICS	stunt5	Stunting prevalence in children aged < 5 years (%)	Subnational region	08 Dakhlett Nouadibou	18.60546684	2.183504105	14.68973637	23.28014755	246		29.74170113	MRT	0	100	0	0	0
Mauritania	2011	MICS	stunt5	Stunting prevalence in children aged < 5 years (%)	Subnational region	09 Tagant	34.2118187	2.903115034	28.75528717	40.12068558	198		29.74170113	MRT	0	100	0	0	0
Mauritania	2011	MICS	stunt5	Stunting prevalence in children aged < 5 years (%)	Subnational region	10 Guidimagha	32.70399094	1.919814348	29.04922867	36.58149719	737		29.74170113	MRT	0	100	0	0	0
Mauritania	2011	MICS	stunt5	Stunting prevalence in children aged < 5 years (%)	Subnational region	11 Tirs-ezemour	27.41283989	3.114235401	21.73317719	33.9332695	145		29.74170113	MRT	0	100	0	0	0
Mauritania	2011	MICS	stunt5	Stunting prevalence in children aged < 5 years (%)	Subnational region	12 Nouakchott	23.03157806	1.277454376	20.617836	25.63663673	1903		29.74170113	MRT	0	100	0	0	0
Mauritania	2015	MICS	stunt5	Stunting prevalence in children aged < 5 years (%)	Economic status	Quintile 1 (poorest)	36.60095215	1.302646279	34.07969284	39.1978302	2353		28.22333336	MRT	0	100	1	1	0
Mauritania	2015	MICS	stunt5	Stunting prevalence in children aged < 5 years (%)	Economic status	Quintile 2	31.1252327	1.331909299	28.56871223	33.80226898	2204		28.22333336	MRT	0	100	1	2	0
Mauritania	2015	MICS	stunt5	Stunting prevalence in children aged < 5 years (%)	Economic status	Quintile 3	27.43224525	1.187075257	25.1610527	29.82674217	1962		28.22333336	MRT	0	100	1	3	0
Mauritania	2015	MICS	stunt5	Stunting prevalence in children aged < 5 years (%)	Economic status	Quintile 4	23.70372963	1.453714013	20.96512032	26.67931938	1893		28.22333336	MRT	0	100	1	4	0
Mauritania	2015	MICS	stunt5	Stunting prevalence in children aged < 5 years (%)	Economic status	Quintile 5 (richest)	18.7385788	1.429184079	16.08904457	21.71154022	1687		28.22333336	MRT	0	100	1	5	0
Mauritania	2015	MICS	stunt5	Stunting prevalence in children aged < 5 years (%)	Education	No education	29.02260971	1.131156921	26.84996033	31.29584885	2950		28.22333336	MRT	0	100	1	1	0
Mauritania	2015	MICS	stunt5	Stunting prevalence in children aged < 5 years (%)	Education	Primary school	33.3759346	1.402565598	30.67744446	36.18788147	2367		28.22333336	MRT	0	100	1	2	0
Mauritania	2015	MICS	stunt5	Stunting prevalence in children aged < 5 years (%)	Education	Secondary school +	28.24336624	1.044471025	26.23580742	30.34135056	3299		28.22333336	MRT	0	100	1	3	0
Mauritania	2015	MICS	stunt5	Stunting prevalence in children aged < 5 years (%)	Place of residence	Rural	31.94081879	0.878829122	30.23830414	33.6928978	5750		28.22333336	MRT	0	100	0	0	0
Mauritania	2015	MICS	stunt5	Stunting prevalence in children aged < 5 years (%)	Place of residence	Urban	23.30989265	1.039020181	21.32964516	25.41459274	4351		28.22333336	MRT	0	100	0	0	1
Mauritania	2015	MICS	stunt5	Stunting prevalence in children aged < 5 years (%)	Sex	Female	26.4875412	0.856438279	24.838274	28.20522118	5067		28.22333336	MRT	0	100	0	0	1
Mauritania	2015	MICS	stunt5	Stunting prevalence in children aged < 5 years (%)	Sex	Male	29.97086334	0.901103556	28.22969246	31.77188683	5033		28.22333336	MRT	0	100	0	0	0
Mauritania	2015	MICS	stunt5	Stunting prevalence in children aged < 5 years (%)	Subnational region	01 Hodh charghy	42.76729202	2.170369387	38.56381226	47.07785416	1301		28.22333336	MRT	0	100	0	0	0
Mauritania	2015	MICS	stunt5	Stunting prevalence in children aged < 5 years (%)	Subnational region	02 Hodh Gharby	30.82121658	2.005504847	27.02372932	34.89715195	1078		28.22333336	MRT	0	100	0	0	0
Mauritania	2015	MICS	stunt5	Stunting prevalence in children aged < 5 years (%)	Subnational region	03 Assaba	30.10742378	1.655772924	26.9553299	33.45927429	1210		28.22333336	MRT	0	100	0	0	0
Mauritania	2015	MICS	stunt5	Stunting prevalence in children aged < 5 years (%)	Subnational region	04 Gorgol	23.02068901	1.27918613	20.60235786	25.63124847	1243		28.22333336	MRT	0	100	0	0	0
Mauritania	2015	MICS	stunt5	Stunting prevalence in children aged < 5 years (%)	Subnational region	05 Brakna	27.993927	2.145480156	23.9754467	32.39890289	932		28.22333336	MRT	0	100	0	0	0
Mauritania	2015	MICS	stunt5	Stunting prevalence in children aged < 5 years (%)	Subnational region	06 Trarza	27.06626129	2.335351229	22.72584915	31.89350319	682		28.22333336	MRT	0	100	0	0	0
Mauritania	2015	MICS	stunt5	Stunting prevalence in children aged < 5 years (%)	Subnational region	07 Adrar	26.40103722	1.772630453	23.06599998	30.03005409	39		28.22333336	MRT	0	100	0	0	0
Mauritania	2015	MICS	stunt5	Stunting prevalence in children aged < 5 years (%)	Subnational region	08 Dakhlett Nouadibou	14.49689007	1.807219028	11.29184628	18.42271614	293		28.22333336	MRT	0	100	0	0	0
Mauritania	2015	MICS	stunt5	Stunting prevalence in children aged < 5 years (%)	Subnational region	09 Tagant	37.7449646	3.048416615	31.96355438	43.89739227	46		28.22333336	MRT	0	100	0	0	0
Mauritania	2015	MICS	stunt5	Stunting prevalence in children aged < 5 years (%)	Subnational region	10 Guidimagha	29.57378578	2.551940441	24.81368637	34.82408905	851		28.22333336	MRT	0	100	0	0	0
Mauritania	2015	MICS	stunt5	Stunting prevalence in children aged < 5 years (%)	Subnational region	11 Tirs-ezemour	21.24102783	3.533456087	15.11354923	29.0039444	40		28.22333336	MRT	0	100	0	0	0
Mauritania	2015	MICS	stunt5	Stunting prevalence in children aged < 5 years (%)	Subnational region	12 Inchiri	16.45422745	4.020225525	9.976949692	25.92565918	11		28.22333336	MRT	0	100	0	0	0
Mauritania	2015	MICS	stunt5	Stunting prevalence in children aged < 5 years (%)	Subnational region	13 Nouakchott	22.47955132	1.55980444	19.56169128	25.6936245	2370		28.22333336	MRT	0	100	0	0	0
